# Supplementary material for: Revealing Pan-Histology Immunomodulatory Targets in Pediatric Central Nervous System Tumors
Source: Cancers (Basel). 2023 Nov 17;15(22):5455. doi: 10.3390/cancers15225455 (PMC10670190; doi:10.3390/cancers15225455)
Supplement: Supplementary file 1 [file cancers-15-05455-s001.zip]

Archive with 2 entries (2 files):
- PBTAManuscript_SupplementaryTable1.pdf
- Supplementary_Table_2.xlsx
