# Supplementary material for: Revealing Pan-Histology Immunomodulatory Targets in Pediatric Central Nervous System Tumors
Source: Cancers (Basel). 2023 Nov 17;15(22):5455. doi: 10.3390/cancers15225455 (PMC10670190; doi:10.3390/cancers15225455)
Supplement: Supplementary file 1 [file cancers-15-05455-s001.zip › Supplementary_Table_2.xlsx]

## Sheet: Sheet1
Supplementary Table 2
Gene	Other Alias	Proposed Effect	Tumor 0: less expression in this compartment 1: more expression in this compartment blank: no consensus	Immune Cells 0: less expression in this compartment 1: more expression in this compartment blank: no consensus	Reference Quotes	References	References	References	References	References
ADORA2A		Inhibitory	0	1	Adenosine pathway; One key mechanism for immunomodulation by Treg seems to be the generation of extracellular adenosine.	Häusler, S. F., Hönig, A., Dietl, J. & Wischhusen, J. Anti-CD39 and anti-CD73 antibodies A1 and 7G2 improve targeted therapy in ovarian cancer by blocking adenosine-dependent immune evasion.	Aliagas, E. et al. High Expression of Ecto-Nucleotidases CD39 and CD73 in Human Endometrial Tumors. Mediators of Inflammation 2014, 1–8 (2014).	Vogt, T. J. et al. Detailed analysis of adenosine A2a receptor ( ADORA2A ) and CD73 (5′-nucleotidase, ecto, NT5E ) methylation and gene expression in head and neck squamous cell carcinoma patients. OncoImmunology e1452579 (2018) doi:10.1080/2162402X.2018.1452579.
ARG1		Inhibitory	0	1	Expression of the enzyme arginase 1 (Arg1) is a defining feature of immunosuppressive myeloid cells and leads to depletion of L-arginine, a nutrient required for T cell and natural killer (NK) cell proliferation.	Steggerda, S. M. et al. Inhibition of arginase by CB-1158 blocks myeloid cell-mediated immune suppression in the tumor microenvironment. j. immunotherapy cancer 5, 101 (2017).
BATF		Inhibitory	0	1	Transcription factor implicated in T cell exhaustion and dysfunction downstream of PD1 (Quigley et al., 2010)	Zhang, Z. et al. T Cell Dysfunction and Exhaustion in Cancer. Front. Cell Dev. Biol. 8, 17 (2020).
BTLA	CD272	Inhibitory	0	1	high expression of BTLA on TA-specific CD8+ T cells and upregulation of its ligand HVEM on tumor cells may be viewed as another inhibitory pathway developed by cancer cells to impair anti-tumor immune response.	Pasero, C. & Olive, D. Interfering with coinhibitory molecules: BTLA/HVEM as new targets to enhance anti-tumor immunity. Immunology Letters 151, 71–75 (2013).	Paulos, C. M. & June, C. H. Putting the brakes on BTLA in T cell–mediated cancer immunotherapy. J. Clin. Invest. 120, 76–80 (2010).
BTN3A1	CD277	Inhibitory	1	0	BTN3A1 is overexpressed in aggressive human tumors to suppress αβ T cell activity. We hypothesized that the suppressive function of BTN3A1 against αβ T cells occurs only in its spontaneous conformation without BTN2A1 and that antibodies targeting BTN3A1 would overcome the suppression of αβ T cells and simultaneously induce γδ T cell antitumor cytotoxicity	Payne, K. K. et al. BTN3A1 governs antitumor responses by coordinating ab and gd T cells. 9 (2020).	Rigau M, Uldrich AP, Behren A. Targeting butyrophilins for cancer immunotherapy. Trends in Immunology. 2021 Aug;42(8):670–80.
PVR	CD155	Inhibitory	1	0	TIGIT interacts with CD155 expressed on antigen-presenting cells or tumour cells to down-regulate T cell and natural killer (NK) cell functions	Harjunpää, H. & Guillerey, C. TIGIT as an emerging immune checkpoint. Clin Exp Immunol 200, 108–119 (2020).
CD160		Inhibitory	0	1	CD160 inhibits TCR-mediated signaling through interaction with HVEM (TNFRSF14), leading to the decrease of cytokine production and proliferation by T cells	Kuncewicz, K. et al. A structural model of the immune checkpoint CD160-HVEM complex derived from HDX-mass spectrometry and molecular modeling. Oncotarget 10, 536–550 (2019).	Cai, G. et al. CD160 inhibits activation of human CD4+ T cells through interaction with herpesvirus entry mediator. Nat Immunol 9, 176–185 (2008).	El-Far, M. et al. CD160 isoforms and regulation of CD4 and CD8 T-cell responses. J Transl Med 12, 217 (2014).
CD200		Inhibitory	1	0	CD200/CD200R interactions on myeloid cells expand the myeloid-derived suppressor cell (MDSC) population	Moertel, C. L. et al. CD200 in CNS tumor-induced immunosuppression: the role for CD200 pathway blockade in targeted immunotherapy. j. immunotherapy cancer 2, 46 (2014).	Xiong, Z. et al. CD200 Checkpoint Reversal: A Novel Approach to Immunotherapy. Clin Cancer Res 26, 232–241 (2020).
CD244		Inhibitory	0	1	recent research has linked CD244 inhibitory signaling to the maintenance of an exhausted phenotype in NK cells and T cells in chronic infection and cancer; primarily studied in context of NK cells	Agresta, L., Hoebe, K. H. N. & Janssen, E. M. The Emerging Role of CD244 Signaling in Immune Cells of the Tumor Microenvironment. Front. Immunol. 9, 2809 (2018).
CD274	PDL1	Inhibitory	1	0		van de Ven, K. & Borst, J. Targeting the T-cell co-stimulatory CD27/CD70 pathway in cancer immunotherapy: rationale and potential. Immunotherapy 7, 655–667 (2015).	Weber, J. Immune Checkpoint Proteins: A New Therapeutic Paradigm for Cancer—Preclinical Background: CTLA-4 and PD-1 Blockade. Seminars in Oncology 37, 430–439 (2010).
CD276	B7-H3	Inhibitory	1	1	B7-H3 plays an important role in the inhibition of T-cellfunction. B7-H3 is highly overexpressed on a widerange of human solid cancers and often correlates with negative prognosis.	Picarda, E., Ohaegbulam, K. C. & Zang, X. Molecular Pathways: Targeting B7-H3 (CD276) for Human Cancer Immunotherapy. Clin Cancer Res 22, 3425–3431 (2016).	Kontos F, Michelakos T, Kurokawa T, Sadagopan A, Schwab JH, Ferrone CR, et al. B7-H3: An Attractive Target for Antibody-based Immunotherapy. Clin Cancer Res. 2021 Mar 1;27(5):1227–35.	Castellanos, J. R. et al. B7-H3 role in the immune landscape of cancer.	Liu S, Liang J, Liu Z, Zhang C, Wang Y, Watson AH, et al. The Role of CD276 in Cancers. Front Oncol. 2021 Mar 26;11:654684.	Haydar D, Houke H, Chiang J, Yi Z, Odé Z, Caldwell K, et al. Cell-surface antigen profiling of pediatric brain tumors: B7-H3 is consistently expressed and can be targeted via local or systemic CAR T-cell delivery. Neuro-Oncology. 2021 Jun 1;23(6):999–1011.	Wang C, Li Y, Jia L, et al., CD276 expression enables squamous cell carcinoma stem cells to evade immune surveillance, CellStem Cell (2021)
CD47		Inhibitory	1	0	CD47 is an immunoglobulin that is overexpressed on the surface of many types of cancer cells. CD47 forms a signaling complex with signal-regulatory protein α (SIRPα), enabling the escape of these cancer cells from macrophage-mediated phagocytosis. In recent years, CD47 has been shown to be highly expressed by various types of solid tumors and to be associated with poor patient prognosis in variou…	Zhang, W. et al. Advances in Anti-Tumor Treatments Targeting the CD47/SIRPα Axis. Front. Immunol. 11, 18 (2020).	Hayat, S. M. G. et al. CD47: role in the immune system and application to cancer therapy. Cell Oncol. 43, 19–30 (2020).	Tal, M. C. et al. Upregulation of CD47 Is a Host Checkpoint Response to Pathogen Recognition. mBio 11, e01293-20, /mbio/11/3/mBio.01293-20.atom (2020).
CEACAM1		Inhibitory	1	1	Due to its multi-faceted role as a recently appreciated immune checkpoint inhibitor and tumor marker, CEACAM1 is an attractive target for cancer immunotherapy	Dankner M, Gray-Owen SD, Huang Y-H, Blumberg RS, Beauchemin N. CEACAM1 as a Multi-Purpose Target for Cancer Immunotherapy. OncoImmunology. 2017 May 16;00–00.
CLEC2D		Inhibitory	1	0	the immune cell surface receptor, CD161, suppresses the cancer-fighting activity of immune T cells, and is activated by its ligand, CLEC2D, on tumor cells and immune-suppressing cells in the brain.	Mathewson, N. D. et al. Inhibitory CD161 receptor identified in glioma-infiltrating T cells by single-cell analysis. Cell S0092867421000659 (2021) doi:10.1016/j.cell.2021.01.022.
CTLA4		Inhibitory	0	1	CTLA-4 competes with CD28 for CD80/CD86 down-modulating TCR signaling via effects on Akt signaling	Weber, J. Immune Checkpoint Proteins: A New Therapeutic Paradigm for Cancer—Preclinical Background: CTLA-4 and PD-1 Blockade. Seminars in Oncology 37, 430–439 (2010).	Du, X. et al. A reappraisal of CTLA-4 checkpoint blockade in cancer immunotherapy. Cell Res 28, 416–432 (2018).
DNMT3A		Inhibitory	0	1	demonstrated to functionally establish a de novo exhaustion-specific DNA methylation pattern. Inhibition of DNMT3A in these T cells can promote their differentiation toward memory cells (Ghoneim et al., 2017)	Zhang, Z. et al. T Cell Dysfunction and Exhaustion in Cancer. Front. Cell Dev. Biol. 8, 17 (2020).	Jones, P. A., Ohtani, H., Chakravarthy, A. & De Carvalho, D. D. Epigenetic therapy in immune-oncology. Nat Rev Cancer 19, 151–161 (2019).	Chen B-F, Chan W-Y. The de novo DNA methyltransferase DNMT3A in development and cancer. Epigenetics. 2014 May 6;9(5):669–77.
EDNRB	Endothelin B Receptor	Inhibitory	1	0	Suppress T cell adhesion and homing	Kandalaft, L. E., Facciabene, A., Buckanovich, R. J. & Coukos, G. Endothelin B Receptor, a New Target in Cancer Immune Therapy. Clin Cancer Res 15, 4521–4528 (2009).
ENTPD1	CD39	Inhibitory	1	0	CD39 and CD73 degrade ATP to adenosine which inhibits immune responses via the A2A adenosine receptor (ADORA2A) on T and NK cells.	Häusler, S. F., Hönig, A., Dietl, J. & Wischhusen, J. Anti-CD39 and anti-CD73 antibodies A1 and 7G2 improve targeted therapy in ovarian cancer by blocking adenosine-dependent immune evasion.	Aliagas, E. et al. High Expression of Ecto-Nucleotidases CD39 and CD73 in Human Endometrial Tumors. Mediators of Inflammation 2014, 1–8 (2014).	Vogt, T. J. et al. Detailed analysis of adenosine A2a receptor ( ADORA2A ) and CD73 (5′-nucleotidase, ecto, NT5E ) methylation and gene expression in head and neck squamous cell carcinoma patients. OncoImmunology e1452579 (2018) doi:10.1080/2162402X.2018.1452579.
EOMES		Inhibitory	0	1	A T-box transcription factor with bimodal effects, is known important for both function and homeostasis of effector and memory T cells, but was recently also implicated in CD8+T cell exhaustion.	Weulersse, M. et al. Eomes-Dependent Loss of the Co-activating Receptor CD226 Restrains CD8+ T Cell Anti-tumor Functions and Limits the Efficacy of Cancer Immunotherapy. Immunity 53, 824-839.e10 (2020).	Li, J., He, Y., Hao, J., Ni, L. & Dong, C. High Levels of Eomes Promote Exhaustion of Anti-tumor CD8+ T Cells. Front. Immunol. 9, 2981 (2018).	Berrien-Elliott, M. M. et al. Checkpoint Blockade Immunotherapy Relies on T-bet but Not Eomes to Induce Effector Function in Tumor-Infiltrating CD8 + T Cells. Cancer Immunol Res 3, 116–124 (2015).
EZH2		Inhibitory	1	1	EZH2 was found to control the polyfunctionality and differentiation of effector T cells (He et al., 2017). Interestingly, inhibition of EZH2 in ovarian and colorectal cancer patients resulted in increased of CXCL9 and CXCL10 production and augmented the infiltration of T cells that eliminate tumors (Nagarsheth et al., 2016; Jones et al., 2018). EZH2 represses the expression of tumor suppressor ge…	Wang, D. et al. Targeting EZH2 Reprograms Intratumoral Regulatory T Cells to Enhance Cancer Immunity. Cell Reports 23, 3262–3274 (2018).	Zhang, Z. et al. T Cell Dysfunction and Exhaustion in Cancer. Front. Cell Dev. Biol. 8, 17 (2020).	Yang, R. et al. E2F7−EZH2 axis regulates PTEN/AKT/mTOR signalling and glioblastoma progression. Br J Cancer 123, 1445–1455 (2020).	Duan, R., Du, W. & Guo, W. EZH2: a novel target for cancer treatment. J Hematol Oncol 13, 104 (2020).	Dersh D, Hollý J, Yewdell JW. A few good peptides: MHC class I-based cancer immunosurveillance and immunoevasion. Nat Rev Immunol. 2021;21(2):116-128. doi:10.1038/s41577-020-0390-6	Yamagishi M, Hori M, Fujikawa D, Ohsugi T, Honma D, Adachi N, et al. Targeting Excessive EZH1 and EZH2 Activities for Abnormal Histone Methylation and Transcription Network in Malignant Lymphomas. Cell Reports. 2019 Nov;29(8):2321-2337.e7.
HAVCR2	TIM3	Inhibitory	0	1	Like CTLA4 and PD-1, HAVCR2 is also one member of inhibitory checkpoint molecules. HAVCR2 protein negatively regulates Th1/Tc1 function by inducing cell death upon interaction with its ligand, galectin-9.	Acharya, N., Sabatos-Peyton, C. & Anderson, A. C. Tim-3 finds its place in the cancer immunotherapy landscape. J Immunother Cancer 8, e000911 (2020).	He, Y. et al. TIM-3, a promising target for cancer immunotherapy. OTT Volume 11, 7005–7009 (2018).	Wang H, Zhu X, Qin L, Qian H, Wang Y. Microglia activity modulated by T cell Ig and mucin domain protein 3 (Tim-3). Cellular Immunology. 2015 Jan;293(1):49–58.
HHLA2		Inhibitory	1	0	It predominantly functions to inhibit T- cell proliferation and T- cell cytokine responses. HHLA2 is expressed on few normal tissues but it is expressed in various human cancers	Janakiram M, Shah UA, Liu W, Zhao A, Schoenberg MP, Zang X. The third group of the B7‐ CD 28 immune checkpoint family: HHLA 2, TMIGD 2, B7x, and B7‐H3. Immunol Rev. 2017 Mar;276(1):26–39.
HMGB1		Inhibitory	1	1	HMGB1 seemingly plays both oncogenic and tumor-suppressing roles during tumor development and therapy	Kang, R., Zhang, Q., Zeh, H. J., Lotze, M. T. & Tang, D. HMGB1 in Cancer: Good, Bad, or Both? Clin Cancer Res 19, 4046–4057 (2013).	https://www.ncbi.nlm.nih.gov/pubmed/23890059
IDO1		Inhibitory	1	0	IDO1 is involved in the formation of resistance to immune checkpoint inhibitors. IDO1 ablates T effector cells and promotes the induction of Treg cells and MDSCs	Liu, M. et al. Targeting the IDO1 pathway in cancer: from bench to bedside. J Hematol Oncol 11, 100 (2018).	Liu, X. et al. Selective inhibition of IDO1 effectively regulates mediators of antitumor immunity. Blood 115, 3520–3530 (2010).	Prendergast, G. C., Malachowski, W. P., DuHadaway, J. B. & Muller, A. J. Discovery of IDO1 Inhibitors: From Bench to Bedside. Cancer Res 77, 6795–6811 (2017).	Zhai, L. et al. IDO1 in cancer: a Gemini of immune checkpoints. Cell Mol Immunol 15, 447–457 (2018).
IL2RA	CD25	Inhibitory	0	1	the high-affinity heterotrimeric IL-2-receptor alpha beta gamma subunits (IL-2Rαβγ) are constitutively expressed by Tregs.	Doberstein SK. Bempegaldesleukin (NKTR-214): a CD-122-biased IL-2 receptor agonist for cancer immunotherapy. Expert Opinion on Biological Therapy. 2019 Dec 2;19(12):1223–8.
IL4I1		Inhibitory	1		IL4I1 Is a Metabolic Immune Checkpoint that Activates the AHR and Promotes Tumor Progression	Sadik, A. et al. IL4I1 Is a Metabolic Immune Checkpoint that Activates the AHR and Promotes Tumor Progression. Cell 182, 1252-1270.e34 (2020).
KDM1A	LSD1	Inhibitory	1	0	LSD1 inhibition is selectively cytotoxic to DIPG cells, and inhibitor-based induction of this gene signature augments innate immune reactivity against DIPG by boosting natural killer (NK) cell immunotherapy response in vitro and in vivo	Bailey, C. P. et al. Pharmacologic inhibition of lysine-specific demethylase 1 as a therapeutic and immune-sensitization strategy in pediatric high-grade glioma. Neuro-Oncology 22, 1302–1314 (2020).	Tu, W. J. et al. Targeting Nuclear LSD1 to Reprogram Cancer Cells and Reinvigorate Exhausted T Cells via a Novel LSD1-EOMES Switch. Front. Immunol. 11, 1228 (2020).	Anastas, J. N. et al. Re-programing Chromatin with a Bifunctional LSD1/HDAC Inhibitor Induces Therapeutic Differentiation in DIPG. Cancer Cell 36, 528-544.e10 (2019).	Fang Y, Liao G, Yu B. LSD1/KDM1A inhibitors in clinical trials: advances and prospects. J Hematol Oncol. 2019 Dec;12(1):129.
KIR2DL1		Inhibitory				https://www.ncbi.nlm.nih.gov/pubmed/27054314 | https://www.ncbi.nlm.nih.gov/pubmed/20567250 | https://www.ncbi.nlm.nih.gov/pubmed/26000725
KLRC1	NKG2A	Inhibitory	0	1	This receptor is selectively expressed on cytotoxic lymphocytes, including natural killer cells and CD8 T cells, and NKG2A+ T cells are preferentially residing in tissues, like the tumor microenvironment. Its ligand, histocompatibility leucocyte antigen E (HLA-E), is a conserved nonclassical HLA class I molecule that binds a limited peptide repertoire and its expression is commonly detected in hu…	Borst, L., van der Burg, S. H. & van Hall, T. The NKG2A–HLA-E Axis as a Novel Checkpoint in the Tumor Microenvironment. Clin Cancer Res 26, 5549–5556 (2020).	Creelan, B.C., Antonia, S.J. The NKG2A immune checkpoint — a new direction in cancer immunotherapy. Nat Rev Clin Oncol 16, 277–278 (2019). https://doi.org/10.1038/s41571-019-0182-8
LAG3	CD223	Inhibitory	0	1	persistent antigen exposure in the tumor microenvironment results in sustained LAG3 expression, contributing to a state of exhaustion. l. LAG-3 suppresses T cells activation and cytokines secretion, thereby ensuring immune homeostasis. It shows a synergy with PD-1 to inhibit immune response	Long, L. et al. The promising immune checkpoint LAG-3: from tumor microenvironment to cancer immunotherapy. Genes Cancer 9, 176–189 (2018).	Andrews, L. P., Marciscano, A. E., Drake, C. G. & Vignali, D. A. A. LAG3 (CD223) as a cancer immunotherapy target. Immunol Rev 276, 80–96 (2017).	https://www.ncbi.nlm.nih.gov/pubmed/21086108 | https://www.ncbi.nlm.nih.gov/pubmed/23890059
MAN2A1		Inhibitory	1	0	Aberrant glycosylation in tumors, resulting from the dysregulated expression of key enzymes in glycan biosynthesis, modulates the immune response	Shi, S. et al. Inhibition of MAN2A1 Enhances the Immune Response to Anti–PD-L1 in Human Tumors. Clin Cancer Res 26, 5990–6002 (2020).
NECTIN2	CD112	Inhibitory	1	0	CD112, widely expressed on antigen-presenting cells and tumor cells, is the ligand for CD112R with high affinity. CD112R competes with CD226 to bind to CD112. Disrupting the CD112R-CD112 interaction enhances human T cell response.	Zhu Y, Paniccia A, Schulick AC, Chen W, Koenig MR, Byers JT, et al. Identification of CD112R as a novel checkpoint for human T cells. Journal of Experimental Medicine. 2016 Feb 8;213(2):167–76.	Whelan S, Ophir E, Kotturi MF, Levy O, Ganguly S, Leung L, et al. PVRIG and PVRL2 Are Induced in Cancer and Inhibit CD8 + T-cell Function. Cancer Immunol Res. 2019 Feb;7(2):257–68.
NOX4		Inhibitory	1	0	Recent studies have highlighted a major role for cancer-associated fibroblasts (CAFs) in promoting immunotherapy resistance by excluding T cells from tumours. Recently, we showed that CAFs can be effectively targeted by inhibiting the enzyme NOX4	Ford, K. et al. NOX4 Inhibition Potentiates Immunotherapy by Overcoming Cancer-Associated Fibroblast-Mediated CD8 T-cell Exclusion from Tumors. Cancer Res 80, 1846–1860 (2020).	Hanley, C. J. & Thomas, G. J. T-cell tumour exclusion and immunotherapy resistance: a role for CAF targeting. Br J Cancer 123, 1353–1355 (2020).
NT5E	CD73	Inhibitory	1	0	CD39 and CD73 degrade ATP to adenosine which inhibits immune responses via the A2A adenosine receptor (ADORA2A) on T and NK cells.	Häusler, S. F., Hönig, A., Dietl, J. & Wischhusen, J. Anti-CD39 and anti-CD73 antibodies A1 and 7G2 improve targeted therapy in ovarian cancer by blocking adenosine-dependent immune evasion.	Aliagas, E. et al. High Expression of Ecto-Nucleotidases CD39 and CD73 in Human Endometrial Tumors. Mediators of Inflammation 2014, 1–8 (2014).	Vogt, T. J. et al. Detailed analysis of adenosine A2a receptor ( ADORA2A ) and CD73 (5′-nucleotidase, ecto, NT5E ) methylation and gene expression in head and neck squamous cell carcinoma patients. OncoImmunology e1452579 (2018) doi:10.1080/2162402X.2018.1452579.
PDCD1	PD1	Inhibitory	0	1		van de Ven, K. & Borst, J. Targeting the T-cell co-stimulatory CD27/CD70 pathway in cancer immunotherapy: rationale and potential. Immunotherapy 7, 655–667 (2015).	Weber, J. Immune Checkpoint Proteins: A New Therapeutic Paradigm for Cancer—Preclinical Background: CTLA-4 and PD-1 Blockade. Seminars in Oncology 37, 430–439 (2010).
PDCD1LG2	PD-L2, CD273, B7-DC	Inhibitory	1	0	PD-L2 expression alone or simultaneously expressed with PD-L1 by tumor cells significantly suppressed antitumor immune responses, such as tumor antigen–specific CD8+ T cells, and was involved in the resistance to treatment with anti-PD-L1 mAb	Tanegashima, T. et al. Immune Suppression by PD-L2 against Spontaneous and Treatment-Related Antitumor Immunity. Clin Cancer Res 25, 4808–4819 (2019).
PRDM1	Blimp-1	Inhibitory	0	1	Consistent with exhaustion, Blimp-1+ T cells upregulate multiple inhibitory receptors including PD-1 and TIGIT. PRDM1 elicits the expression of Dkk1 and thus exerts its antitumor effect via antagonizing the activity of the Wnt/β-catenin pathway.	Zhu, L. et al. Blimp-1 impairs T cell function via upregulation of TIGIT and PD-1 in patients with acute myeloid leukemia. J Hematol Oncol 10, 124 (2017).	Zhang, Z. et al. T Cell Dysfunction and Exhaustion in Cancer. Front. Cell Dev. Biol. 8, 17 (2020).
PVRIG	CD112R	Inhibitory	0	1	CD112R is preferentially expressed on T cells and inhibits T cell receptor-mediated signals.	Zhu Y, Paniccia A, Schulick AC, Chen W, Koenig MR, Byers JT, et al. Identification of CD112R as a novel checkpoint for human T cells. Journal of Experimental Medicine. 2016 Feb 8;213(2):167–76.	Whelan S, Ophir E, Kotturi MF, Levy O, Ganguly S, Leung L, et al. PVRIG and PVRL2 Are Induced in Cancer and Inhibit CD8 + T-cell Function. Cancer Immunol Res. 2019 Feb;7(2):257–68.
SERPINB9		Inhibitory	1	1	SerpinB9 protects cancer cells from their own granzyme B. SerpinB9 expression in CAFs, MDSCs, and TAMs can promote tumor growth.	Jiang, L. et al. Direct Tumor Killing and Immunotherapy through Anti-SerpinB9 Therapy. Cell 183, 1219-1233.e18 (2020).
SIGLEC15		inhibitory	1	0	prominent expression on macrophages and cancer cells and amutually exclusive expression with PD-L1, suggesting that it maybe a critical immune evasion mechanism in PD-L1–negative patients.	Sun, J., Lu, Q., Sanmanmed, M. F. & Wang, J. Siglec-15 as an Emerging Target for Next-generation Cancer Immunotherapy. Clin Cancer Res 27, 680–688 (2021).
SIRPA		Inhibitory	0	1	CD47 acts as a “don’t eat me” signal that protects cells from phagocytosis by binding and activating its receptor SIPRA on macrophages.	Morrissey MA, Kern N, Vale RD. CD47 Ligation Repositions the Inhibitory Receptor SIRPA to Suppress Integrin Activation and Phagocytosis. Immunity. 2020 Aug;53(2):290-302.e6.
TIGIT		Inhibitory	0	1	TIGIT expression had increased function when compared with T cells with TIGIT expression (4). CD155, a poliovirus receptor, is identified as the primary ligand for TIGIT (1, 5) and the ligation of CD155 and TIGIT delivers an inhibitory signal and suppresses T-cell function.	Yang, Z.-Z. et al. TIGIT Expression Is Associated with T-cell Suppression and Exhaustion and Predicts Clinical Outcome and Anti–PD-1 Response in Follicular Lymphoma. Clin Cancer Res 26, 5217–5231 (2020).	Harjunpää, H. & Guillerey, C. TIGIT as an emerging immune checkpoint. Clin Exp Immunol 200, 108–119 (2020).
TNFRSF14	HVEM	Inhibitory	1	0	high expression of BTLA on TA-specific CD8+ T cells and upregulation of its ligand HVEM on tumor cells may be viewed as another inhibitory pathway developed by cancer cells to impair anti-tumor immune response. HVEM is a molecular switch and can be costimulatory with other receptors (e.g. TNFSF14) on T and B cells	Pasero, C. & Olive, D. Interfering with coinhibitory molecules: BTLA/HVEM as new targets to enhance anti-tumor immunity. Immunology Letters 151, 71–75 (2013).
TOX		Inhibitory	0	1	The Transcription factors such as HIF-1α, NR4A1, TOX, Eomes, T-bet, Blimp-1, NFAT and BATF regulate PD-1 expression and have been implicated in T cell exhaustion and dysfunction	Zhang, Z. et al. T Cell Dysfunction and Exhaustion in Cancer. Front. Cell Dev. Biol. 8, 17 (2020).	Beltra, J.-C. et al. Developmental Relationships of Four Exhausted CD8+ T Cell Subsets Reveals Underlying Transcriptional and Epigenetic Landscape Control Mechanisms. Immunity 52, 825-841.e8 (2020).	Khan, O. et al. TOX transcriptionally and epigenetically programs CD8+ T cell exhaustion. Nature 571, 211–218 (2019).
TREM2		Inhibitory	0	1	TREM2 is a pro-tumorigenic marker of tumor-infiltrating macrophages in mouse models and human tumors that can be targeted to curb tumor growth and improve the efficacy of checkpoint blockade therapy while remodeling the landscape of tumor-infiltrating macrophages.	Molgora, M. et al. TREM2 Modulation Remodels the Tumor Myeloid Landscape Enhancing Anti-PD-1 Immunotherapy. Cell 182, 886-900.e17 (2020).
VEGFA		Inhibitory	1	1		https://www.ncbi.nlm.nih.gov/pubmed/23890059 | https://www.ncbi.nlm.nih.gov/pubmed/11444391
VEGFB		Inhibitory	1	1		https://www.ncbi.nlm.nih.gov/pubmed/23890059 | https://www.ncbi.nlm.nih.gov/pubmed/21124841
VSIR	B7-H5, C10orf54	Inhibitory	0	1	highest levels of VISTA protein expression arefound in myeloid cells, particularly microglia and neutrophils. VISTA acts as an inhibitory immune checkpoint inmultiple cancer types, as well as its possible role as astimulatory immune checkpoint	Huang, X. et al. VISTA: an immune regulatory protein checking tumor and immune cells in cancer immunotherapy. J Hematol Oncol 13, 83 (2020).
VTCN1	B7-H4, B7x	Inhibitory	1	0	B7x expressed by tumor cells inhibits the activity of antitumor T cells, and promotes an exhausted, dysfunctional state in these T cells.Further, B7x promotes tumor-associated neutrophils (myeloid-derived suppressor cells). B7x may mark immunologically ’cold’ tumors. macrophage-expressed B7x may play the dominant role inparticular tumor types	John, P. et al. The B7x Immune Checkpoint Pathway: From Discovery to Clinical Trial. Trends in Pharmacological Sciences 40, 883–896 (2019).	Podojil, J. R. & Miller, S. D. Potential targeting of B7-H4 for the treatment of cancer. Immunol Rev 276, 40–51 (2017).	Sica, G. L. et al. B7-H4, a Molecule of the B7 Family, Negatively Regulates T Cell Immunity. Immunity 18, 849–861 (2003).
CSF1R		Inhibitory	0	1	CSF1 and IL-34 are two ligands of CSF1R	Duan Z, Luo Y. Targeting macrophages in cancer immunotherapy. Sig Transduct Target Ther. 2021;6(1):127. doi:10.1038/s41392-021-00506-6
CSF1		Inhibitory	1	0	Many factors, such as CSF1, VEGF-A, CXCL12, ANG2, CCL5, and CCL2, in solid tumors, can recruit angiogenic macrophages	Duan Z, Luo Y. Targeting macrophages in cancer immunotherapy. Sig Transduct Target Ther. 2021;6(1):127. doi:10.1038/s41392-021-00506-6
HIF1A		Inhibitory			HIF-1a is a protein induced in hypoxia conditions. It has been demonstrated that HIF-1a is an important transcriptional factor regulating the transcription of angiogenesis-associated genes, such as VEGF, bFGF, PDGF, and PGE2 in TAM	Duan Z, Luo Y. Targeting macrophages in cancer immunotherapy. Sig Transduct Target Ther. 2021;6(1):127. doi:10.1038/s41392-021-00506-6
VCAM1		Inhibitory	1	0	One recent study has shown that tumor cells can escape T-cell immunity by overexpressing the endothelial cell adhesion molecule vascular cell adhesion molecule-1 (VCAM-1), which normally mediates leukocyte extravasion to sites of tissue inflammation.	Wu TC. The Role of Vascular Cell Adhesion Molecule-1 in Tumor Immune Evasion: Figure 1. Cancer Res. 2007;67(13):6003-6006. doi:10.1158/0008-5472.CAN-07-1543
CD48		Stimulatory	0	1	CD48, a member of the signaling lymphocyte activation molecule family, participates in adhesion and activation of immune cells. Interactions between CD48 and its high affinity ligand CD244 are more complex, with both stimulatory and inhibitory outcomes.	McArdel SL, Terhorst C, Sharpe AH. Roles of CD48 in regulating immunity and tolerance. Clinical Immunology. 2016 Mar;164:10–20.
BTN3A2		Stimulatory	1	0	Higher expression leads to increased CD4+ infiltration. BTN3A2 helps BTN3A1 to properly localize at the cell membrane, where it exerts its action	Blazquez, J.-L., Benyamine, A., Pasero, C. & Olive, D. New Insights Into the Regulation of γδ T Cells by BTN3A and Other BTN/BTNL in Tumor Immunity. Front. Immunol. 9, 1601 (2018).
CD226		Stimulatory	0	1	CD226 loss limits the efficacy of immune checkpointblockade and CD137 agonists and loss is related to EOMES overexpression	Weulersse, M. et al. Eomes-Dependent Loss of the Co-activating Receptor CD226 Restrains CD8+ T Cell Anti-tumor Functions and Limits the Efficacy of Cancer Immunotherapy. Immunity 53, 824-839.e10 (2020).
CD27	TNFRSF7	Stimulatory	0	1	Bound to its natural ligand CD70, CD27 signalling enhances T-cell proliferation and differentiation to effector and memory T cells. The CD27 agonistic antibody varlilumab showed promising efficacy	Starzer, A. M. & Berghoff, A. S. New emerging targets in cancer immunotherapy: CD27 (TNFRSF7). ESMO Open 4, e000629 (2019).	Buchan, S. L., Rogel, A. & Al-Shamkhani, A. The immunobiology of CD27 and OX40 and their potential as targets for cancer immunotherapy. Blood 131, 39–48 (2018).
CD28		Stimulatory	0	1	one of the proteins expressed on T cells that provide co-stimulatory signals required for T cell activation and survival	Sanmamed, M. F. et al. Agonists of Co-stimulation in Cancer Immunotherapy Directed Against CD137, OX40, GITR, CD27, CD28, and ICOS. Seminars in Oncology 42, 640–655 (2015).	Leung, J. & Suh, W.-K. The CD28-B7 Family in Anti-Tumor Immunity: Emerging Concepts in Cancer Immunotherapy. Immune Netw 14, 265 (2014).	Allison, James P, et al. "B7-1 and B7-2 Selectively Recruit CTLA-4 and CD28 to the Immunological Synapse." Cell. Cell Press, 14 Sept. 2004.
CD40		Stimulatory	0	1	CD40 is a costimulatory protein found on antigen-presenting cells and is required for their activation. The binding of CD154 (CD40L) on TH cells to CD40 activates antigen presenting cells and induces a variety of downstream effects. CD40 activation is a critical and nonredundant mechanism to convert so-called cold tumors to hot ones	Vonderheide, R. H. CD40 Agonist Antibodies in Cancer Immunotherapy. Annu. Rev. Med. 71, 47–58 (2020).
CD40LG	CD154	Stimulatory	0	1	CD154 (ligand for CD40) plays a role in pathogenic events leading to cancer and exhibits anti-tumoral functions yielding to the control of malignant growth	Hassan, G. S., Stagg, J. & Mourad, W. Role of CD154 in cancer pathogenesis and immunotherapy. Cancer Treatment Reviews 41, 431–440 (2015).
CD70		Stimulatory	0	1	Bound to its natural ligand CD70, CD27 signalling enhances T-cell proliferation and differentiation to effector and memory T cells. The CD27 agonistic antibody varlilumab showed promising efficacy	Starzer, A. M. & Berghoff, A. S. New emerging targets in cancer immunotherapy: CD27 (TNFRSF7). ESMO Open 4, e000629 (2019).	Buchan, S. L., Rogel, A. & Al-Shamkhani, A. The immunobiology of CD27 and OX40 and their potential as targets for cancer immunotherapy. Blood 131, 39–48 (2018).
CD80		Stimulatory	0	1	capable of binding both CD28 and CTLA-4. This ligand is expressed by APCs, and serves as one of the co-stimulatory molecules of T-cell activation	Davis, Simon J, et.al. "CD80 (B7-1) Binds Both CD28 and CTLA-4 with a Low Affinity and Very Fast Kinetics." CD80 (B7-1) Binds Both CD28 and CTLA-4 witha Low Affinity and Very Fast Kinetics | JEM. Journal of Experimental Medicine, 3 Feb. 1997. Web. 04 Jan. 2017.	https://www.ncbi.nlm.nih.gov/pubmed/23890059
CD86		Stimulatory	0	1	a homolog of CD80 that binds the exact same receptors	Davis, Simon J, et.al. "CD80 (B7-1) Binds Both CD28 and CTLA-4 with a Low Affinity and Very Fast Kinetics." CD80 (B7-1) Binds Both CD28 and CTLA-4 witha Low Affinity and Very Fast Kinetics | JEM. Journal of Experimental Medicine, 3 Feb. 1997. Web. 04 Jan. 2017.
FDCSP		Stimulatory	0	1	FDC-SP can induce the chemotaxis of CD40-stimulated nontransgenic B cells and can significantly enhance B cell migration in combination with chemokines, indicating that FDC-SP may function in part by regulating B cell chemotaxis. Expression of FDCSP might be an independent predictor of ICB response.	Al-Alwan, M. et al. Follicular Dendritic Cell Secreted Protein (FDC-SP) Regulates Germinal Center and Antibody Responses. J Immunol 178, 7859–7867 (2007).	Biasci, D., Thaventhiran, J. & Tavaré, S. Fibroblastic reticular cells predict response to cancer immunotherapy. 22.
GZMA	Granzyme A	Stimulatory	0	1	Granzyme	Cullen, S. P., Brunet, M. & Martin, S. J. Granzymes in cancer and immunity. Cell Death Differ 17, 616–623 (2010).	https://www.ncbi.nlm.nih.gov/pubmed/26098609
GZMB	Granzyme B	Stimulatory	0	1
HLF		Stimulatory	1		Member of the basic leucine zipper domain family. Transcription factor network analysis links bZIP transcription factors to immune response	Aichmüller, C. F. et al. Pilocytic astrocytoma demethylation and transcriptional landscapes link bZIP transcription factors to immune response. Neuro-Oncology 22, 1327–1338 (2020).
ICOS	CD278	Stimulatory	0	1	The costimulatory signal of ICOS/ICOSL is widely involved in antitumor T-cell responses. Nevertheless, the ICOS signaling might have protumoral features, due to the induction of Treg immunosuppressive activity. ICOS represents an interesting pharmacodynamic biomarker for anti-CTLA-4 therapy whose expression in the tumor microenvironment could predict the efficacy of anti-CTLA-4 mAbs	Amatore, F., Gorvel, L. & Olive, D. Inducible Co-Stimulator (ICOS) as a potential therapeutic target for anti-cancer therapy. Expert Opinion on Therapeutic Targets 22, 343–351 (2018).	Solinas, C., Gu-Trantien, C. & Willard-Gallo, K. The rationale behind targeting the ICOS-ICOS ligand costimulatory pathway in cancer immunotherapy. ESMO Open 5, e000544 (2020).	Amatore, F. et al. ICOS is widely expressed in cutaneous T-cell lymphoma, and its targeting promotes potent killing of malignant cells. Blood Advances 4, 5203–5214 (2020).	Sainson, R. C. A. et al. An Antibody Targeting ICOS Increases Intratumoral Cytotoxic to Regulatory T-cell Ratio and Induces Tumor Regression A C. CANCER IMMUNOLOGY RESEARCH 16.
ICOSLG	B7-H2	Stimulatory	1	0	Tumor cells of different origin do express B7 molecules and inhibit (B7-H1, B7-DC, B7-H4, partially B7-H3) or stimulate (B7-H2, partially B7-H3) T cell functions upon cognate receptor binding on cytotoxic T lymphocytes (CTL)	Seliger, B. & Quandt, D. The expression, function, and clinical relevance of B7 family members in cancer. Cancer Immunol Immunother 61, 1327–1341 (2012).	https://www.ncbi.nlm.nih.gov/pubmed/24778280
IFI27	ISG12a	Stimulatory	1	0	ISG12a promoted β-catenin proteasomal degradation by inhibiting the degradation of ubiquitinated Axin, thereby suppressing the canonical Wnt/β-catenin signaling pathway. Notably, β-catenin was identified as a transcription factor for PD-L1	Deng, R. et al. The innate immune effector ISG12a promotes cancer immunity by suppressing the canonical Wnt/β-catenin signaling pathway. Cell Mol Immunol 17, 1163–1179 (2020).
IL2RB	CD122	Stimulatory	0	1	the high-affinity heterotrimeric IL-2-receptor alpha beta gamma subunits. an IL-2‘superkine’to preferentially bind to the IL-2beta receptor. This rendered it more potent than naturally occurring IL-2 by inducing superior expansion of cytotoxic T cells relative to Tregs, leading to improved anti-tumor responses, while reducing its toxicity (IL-2Rαβγ) are constitutively expressed by Tregs.	Doberstein SK. Bempegaldesleukin (NKTR-214): a CD-122-biased IL-2 receptor agonist for cancer immunotherapy. Expert Opinion on Biological Therapy. 2019 Dec 2;19(12):1223–8.
KLRB1	CD161	Stimulatory	0	1	the immune cell surface receptor, CD161, suppresses the cancer-fighting activity of immune T cells, and is activated by its ligand, CLEC2D, on tumor cells and immune-suppressing cells in the brain.	Mathewson, N. D. et al. Inhibitory CD161 receptor identified in glioma-infiltrating T cells by single-cell analysis. Cell S0092867421000659 (2021) doi:10.1016/j.cell.2021.01.022.
KLRK1	NKG2D	Stimulatory	0	1	NKG2D is an activating receptor expressed by NK3 cells, NK T cells, CD8 αβT cells, and γδT cells. a peculiarity of NKG2D consists in the multitude of ligands that are induced subsequently to harmful events such as genotoxic stress or infection. Tumor cells expressing NKG2DL become susceptible to NK cell killing	López-Soto, A., Quiñones-Lombraña, A., López-Arbesú, R., López-Larrea, C. & González, S. Transcriptional Regulation of ULBP1, a Human Ligand of the NKG2D Receptor. Journal of Biological Chemistry 281, 30419–30430 (2006).
MICA	NKG2DL	Stimulatory	1	0	cancer cells develop several means to avoid the immune system controlling the expression of NKG2D receptors on immune cells or their ligands on tumor cells	López-Soto, A., Quiñones-Lombraña, A., López-Arbesú, R., López-Larrea, C. & González, S. Transcriptional Regulation of ULBP1, a Human Ligand of the NKG2D Receptor. Journal of Biological Chemistry 281, 30419–30430 (2006).	Zingoni A, Molfetta R, Fionda C, Soriani A, Paolini R, Cippitelli M, et al. NKG2D and Its Ligands: “One for All, All for One.” Front Immunol. 2018 Mar 12;9:476.
MICB	NKG2DL	Stimulatory	1	0	cancer cells develop several means to avoid the immune system controlling the expression of NKG2D receptors on immune cells or their ligands on tumor cells	López-Soto, A., Quiñones-Lombraña, A., López-Arbesú, R., López-Larrea, C. & González, S. Transcriptional Regulation of ULBP1, a Human Ligand of the NKG2D Receptor. Journal of Biological Chemistry 281, 30419–30430 (2006).	Zingoni A, Molfetta R, Fionda C, Soriani A, Paolini R, Cippitelli M, et al. NKG2D and Its Ligands: “One for All, All for One.” Front Immunol. 2018 Mar 12;9:476.	Berrien-Elliott, M. M. et al. Checkpoint Blockade Immunotherapy Relies on T-bet but Not Eomes to Induce Effector Function in Tumor-Infiltrating CD8 + T Cells. Cancer Immunol Res 3, 116–124 (2015).
P2RX7		Stimulatory	0	1	P2RX7 has been shown to orchestrate immunogenic cell death (ICD) in eATP rich microenvironments and to potentiate DC activation and ability to present tumor antigens to T cells	Douguet, L. et al. A small-molecule P2RX7 activator promotes anti-tumor immune responses and sensitizes lung tumor to immunotherapy. Nat Commun 12, 653 (2021).
PRF1		Stimulatory			Allows infiltration by granzymes	https://www.ncbi.nlm.nih.gov/pubmed/17919943		https://www.ncbi.nlm.nih.gov/pubmed/22245556	https://www.ncbi.nlm.nih.gov/pubmed/27591414
SLAMF7	CS1	Stimulatory	1	1	When CS1 on NK cells binds to CS1 on cancer cells, an activation signal is sent, and NK cells increase in effector functions.	Buller CW, Mathew PA, Mathew SO. Roles of NK Cell Receptors 2B4 (CD244), CS1 (CD319), and LLT1 (CLEC2D) in Cancer. Cancers. 2020 Jul 1;12(7):1755.	Malaer JD, Marrufo AM, Mathew PA. 2B4 (CD244, SLAMF4) and CS1 (CD319, SLAMF7) in systemic lupus erythematosus and cancer. Clinical Immunology. 2019 Jul;204:50–6.
STING1	STING	Stimulatory	1		Activation of STING by cGAMP triggers downstream signaling events initially via interactions of the closed-form complex with TBK1 kinase (5, 6) and later by the transcription factors IRF3 and NFkB, culminating in increased synthesis and secretion of type I interferons and proinflammatory cytokines	Le Naour, J., Zitvogel, L., Galluzzi, L., Vacchelli, E. & Kroemer, G. Trial watch: STING agonists in cancer therapy. OncoImmunology 9, 1777624 (2020).	Pan, B.-S. et al. An orally available non-nucleotide STING agonist with antitumor activity. DRUG DEVELOPMENT 13 (2020).
TBX21	T-bet	Stimulatory		1	functions as a regulator of expression of a Th1 cytokine, interferon gamma (IFN-γ)	Zhang, Z. et al. T Cell Dysfunction and Exhaustion in Cancer. Front. Cell Dev. Biol. 8, 17 (2020).	Beltra, J.-C. et al. Developmental Relationships of Four Exhausted CD8+ T Cell Subsets Reveals Underlying Transcriptional and Epigenetic Landscape Control Mechanisms. Immunity 52, 825-841.e8 (2020).
TCF7	TCF1	Stimulatory		1	Tcf7is required for memory-precursor-like cells and efficacy of immunotherapies	Kurtulus, S. et al. Checkpoint Blockade Immunotherapy Induces Dynamic Changes in PD-1−CD8+ Tumor-Infiltrating T Cells. Immunity 50, 181-194.e6 (2019).	Beltra, J.-C. et al. Developmental Relationships of Four Exhausted CD8+ T Cell Subsets Reveals Underlying Transcriptional and Epigenetic Landscape Control Mechanisms. Immunity 52, 825-841.e8 (2020).
TLR4		Stimulatory	0	1	The possibility of exploiting the TLR-induced proinflammatory reactions for cancer immunotherapy has accounted for their being long since subjects of extensive research in the field (back to Cooley's toxin)	Shetab Boushehri, M. A. & Lamprecht, A. TLR4-Based Immunotherapeutics in Cancer: A Review of the Achievements and Shortcomings. Mol. Pharmaceutics 15, 4777–4800 (2018).	https://www.ncbi.nlm.nih.gov/pubmed/25120541/
TLR7		Stimulatory	0	1	In the Toll-Like Receptor family. Activation of TLR7 can induce Type 1 interferon and inflammatory response	Chi, H. et al. Anti-tumor Activity of Toll-Like Receptor 7 Agonists. Front. Pharmacol. 8, 304 (2017).
TNFRSF18	GITR	Stimulatory	0	1	a costimulatory TNF receptor super family member, which affords the potential to expand CD8+ T effector (Teff) memory cell population while promoting the loss or inhibition of Tregs	Knee, D. A., Hewes, B. & Brogdon, J. L. Rationale for anti-GITR cancer immunotherapy. European Journal of Cancer 67, 1–10 (2016).	Zhang, Z. et al. T Cell Dysfunction and Exhaustion in Cancer. Front. Cell Dev. Biol. 8, 17 (2020).	Wang, B. et al. Combination cancer immunotherapy targeting PD-1 and GITR can rescue CD8 + T cell dysfunction and maintain memory phenotype . Sci. Immunol. 3, eaat7061 (2018).
TNFRSF4	OX40, CD134	Stimulatory	0	1	The activation of OX40 promoted the generation and expansion of activated T cells and memory T cells	Deng, J. et al. OX40 (CD134) and OX40 ligand, important immune checkpoints in cancer. OTT Volume 12, 7347–7353 (2019).	Sanmamed, M. F. et al. Agonists of Co-stimulation in Cancer Immunotherapy Directed Against CD137, OX40, GITR, CD27, CD28, and ICOS. Seminars in Oncology 42, 640–655 (2015).	https://www.ncbi.nlm.nih.gov/pubmed/25763356/
TNFRSF9	CD137, 4-1BB	Stimulatory	0	1	The T cell costimulatory receptor TNFRSF9 (also known as 4-1BB and CD137) is a promising new target for immunotherapy and two agonistic antibodies are currently tested in clinical trials	Fröhlich A, Loick S, Bawden EG, Fietz S, Dietrich J, Diekmann E, et al. Comprehensive analysis of tumor necrosis factor receptor TNFRSF9 (4-1BB) DNA methylation with regard to molecular and clinicopathological features, immune infiltrates, and response prediction to immunotherapy in melanoma. EBioMedicine. 2020 Feb;52:102647.	https://www.ncbi.nlm.nih.gov/pubmed/26751393
TNFSF18	GITRL	Stimulatory	0	1	Lignad for GITR predominantly expressed by activated antigen presenting cells but also by endothelial cells and so may have a role in mediating leukocyte adhesion and migration	Knee, D. A., Hewes, B. & Brogdon, J. L. Rationale for anti-GITR cancer immunotherapy. European Journal of Cancer 67, 1–10 (2016).	Sanmamed, M. F. et al. Agonists of Co-stimulation in Cancer Immunotherapy Directed Against CD137, OX40, GITR, CD27, CD28, and ICOS. Seminars in Oncology 42, 640–655 (2015).
TNFSF4	OX40L, CD252	Stimulatory	0	1	The activation of OX40 promoted the generation and expansion of activated T cells and memory T cells	Deng, J. et al. OX40 (CD134) and OX40 ligand, important immune checkpoints in cancer. OTT Volume 12, 7347–7353 (2019).	Sanmamed, M. F. et al. Agonists of Co-stimulation in Cancer Immunotherapy Directed Against CD137, OX40, GITR, CD27, CD28, and ICOS. Seminars in Oncology 42, 640–655 (2015).	https://www.ncbi.nlm.nih.gov/pubmed/25763356/
TNFSF9	CD137L, 4-1BB-L	Stimulatory	0	1		https://www.ncbi.nlm.nih.gov/pubmed/26751393
ULBP1	NKG2DL	Stimulatory	1	0	cancer cells develop several means to avoid the immune system controlling the expression of NKG2D receptors on immune cells or their ligands on tumor cells	Wu, S. et al. The Prognostic Landscape of Tumor-Infiltrating Immune Cells and Immune Checkpoints in Glioblastoma. Technol Cancer Res Treat 18, 153303381986994 (2019).	Zingoni A, Molfetta R, Fionda C, Soriani A, Paolini R, Cippitelli M, et al. NKG2D and Its Ligands: “One for All, All for One.” Front Immunol. 2018 Mar 12;9:476.
BTN3A1		Fig3AGenes
CCL17		Fig3AGenes
CCL18		Fig3AGenes
CCL2		Fig3AGenes
CCL20		Fig3AGenes
CCL22		Fig3AGenes
CCL3		Fig3AGenes
CCL4		Fig3AGenes
CCL5		Fig3AGenes
CCR6		Fig3AGenes
CD200		Fig3AGenes
CD274		Fig3AGenes
CD276		Fig3AGenes
CD47		Fig3AGenes
CEACAM1		Fig3AGenes
CLEC2D		Fig3AGenes
CSF1		Fig3AGenes
CXCL10		Fig3AGenes
CXCL11		Fig3AGenes
CXCL5		Fig3AGenes
CXCL8		Fig3AGenes
CXCL9		Fig3AGenes
EDNRB		Fig3AGenes
ENTPD1		Fig3AGenes
EZH2		Fig3AGenes
HLA-A		Fig3AGenes
HLA-B		Fig3AGenes
HLA-C		Fig3AGenes
HLA-G		Fig3AGenes
HMGB1		Fig3AGenes
IDO1		Fig3AGenes
KDM1A		Fig3AGenes
MAN2A1		Fig3AGenes
NECTIN2		Fig3AGenes
NOX4		Fig3AGenes
NT5E		Fig3AGenes
PDCD1LG2		Fig3AGenes
PVR		Fig3AGenes
SERPINB9		Fig3AGenes
SIGLEC15		Fig3AGenes
TNFRSF14		Fig3AGenes
VCAM1		Fig3AGenes
VTCN1		Fig3AGenes
HLA-C		HLA Genes
HLA-E		HLA Genes
HLA-DRB1		HLA Genes
HLA-DPB1		HLA Genes
HLA-DPA1		HLA Genes
HLA-DRA		HLA Genes
HLA-DMB		HLA Genes
HLA-DMA		HLA Genes
HLA-DOA		HLA Genes
HLA-DQB1		HLA Genes
HLA-DQA1		HLA Genes
HLA-DRB5		HLA Genes
TAP1		HLA Genes
PSMB8		HLA Genes
PSMB9		HLA Genes
HLA-F		HLA Genes
TAP2		HLA Genes
HFE		HLA Genes
MICA		HLA Genes
MICB		HLA Genes
HLA-DOB		HLA Genes
HLA-A		HLA Genes
HLA-B		HLA Genes
CXCR3		Activating
CXCR4		Activating
CXCL9		Activating
CXCL10		Activating
CXCL11		Activating
CXCL12		Activating
CCR5		Activating
CCR6		Activating
CCL4		Activating
CCL5		Activating
CCL20		Activating
CCR4		Immunosuppressive
CCL17		Immunosuppressive
CCL22		Immunosuppressive
CCR2		Immunosuppressive
CCR5		Immunosuppressive
CCL2		Immunosuppressive
CCL5		Immunosuppressive
CXCR1		Immunosuppressive
CXCR2		Immunosuppressive
CXCL5		Immunosuppressive
CXCL2		Immunosuppressive
CXCL6		Immunosuppressive
